# Supplementary material for: Pediatric Extremity Vascular Malformations: Diagnosis, Referral, and Limb Management from a Pediatric Orthopedic Perspective
Source: J Clin Med. 2026 May 15;15(10):3833. doi: 10.3390/jcm15103833 (PMC13207326; doi:10.3390/jcm15103833)
Supplement: Supplementary file 1 [file jcm-15-03833-s001.zip]

Archive with 1 entries (1 files):
- jcm-4284206-supplementary.pdf
